# Supplementary material for: Interfacial Strengthening and Self-Monitoring in Carbon Fiber-Reinforced Composites via Carbon Nanotube-Based Damage Sensors
Source: Nanomaterials (Basel). 2022 Oct 22;12(21):3717. doi: 10.3390/nano12213717 (PMC9654919; doi:10.3390/nano12213717)
Supplement: Supplementary file 1 [file nanomaterials-12-03717-s001.zip]

Archive with 1 entries (1 files):
- nanomaterials-1969145-supplementary.pdf
